# Supplementary material for: An orphan viral genome with unclear evolutionary status sheds light on a distinct lineage of flavi-like viruses infecting plants
Source: Virus Evol. 2025 Jan 3;11(1):veaf001. doi: 10.1093/ve/veaf001 (PMC11749231; doi:10.1093/ve/veaf001)
Supplement: veaf001_Supp [file veaf001_supp.zip]

Archive with 5 entries (5 files):
- suppl_data/Fig. S1-3.tif
- suppl_data/Fig. S2.tif
- suppl_data/Fig. S3.tif
- suppl_data/Table.S1.Sequence used for phylogenetic analysis.xlsx
- suppl_data/Table.S2.Analysis of public medicago sativa small RNA datasets.xlsx
