# Supplementary material for: An orphan viral genome with unclear evolutionary status sheds light on a distinct lineage of flavi-like viruses infecting plants
Source: Virus Evol. 2025 Jan 3;11(1):veaf001. doi: 10.1093/ve/veaf001 (PMC11749231; doi:10.1093/ve/veaf001)
Supplement: veaf001_Supp [file veaf001_supp.zip › suppl_data/Table.S1.Sequence used for phylogenetic analysis.xlsx]

## Sheet: Fig.4.
Maximum likelihood phylogenetic tree based on the RdRp domain region of SRAV and representative members of the family Endornaviridae, classic flavivirids, flavi-like viruses from non-traditional flavivirids hosts, and viruses encoding large polyproteins from the families Endornaviridae, Togaviridae, and Hepeviridae. The substitution model selected by ModelFinder is LG+I+G4
Accession	RdRp motif Length (aa)	Description
CCC55433.1	580	Culex theileri flavivirus
YP_002922020.1	579	Wesselsbron virus
YP_009026415.1	579	Pronghorn antelope pestivirus
NP_040937.1	578	Bovine viral diarrhea virus 1
NP_075354.1	578	Classical swine fever virus
NP_620062.1	578	Border disease virus
NP_059434.1	577	Japanese encephalitis virus
YP_009553341.1	577	Rocio virus
YP_009222008.1	575	Spondweni virus
NP_059433.1	574	dengue virus type I
YP_009428568.1	574	Zika virus
YP_002884239.1	571	Quang Binh virus
ACV04605.2	571	Nakiwogo virus
YP_899469.2	570	Culex flavivirus
YP_009041466.1	569	Nienokoue virus
AGG76014.1	569	Palm Creek virus
QCH00712.1	558	Gammarus chevreuxi flavivirus
QCH00713.1	555	Crangon crangon flavivirus
QCH00716.1	527	Gammarus pulex flavivirus
QCH00711.1	527	Southern pygmy squid flavivirus
AVM87250.1	522	Wenzhou shark flavivirus
ARO50047.1	483	Apis flavivirus
AAD14564.1	457	Rio Negro virus
ABB53380.1	457	Ross River virus
AAA96972.1	457	Ockelbo virus
APG76081.1	451	Changjiang Jingmen like virus
XCK16464.1	430	Jingmen tick virus
YP_009513187.1	387	Bell pepper alphaendornavirus
YP_009276355.1	340	R.necatrix endornavirus 1
YP_009305414.1	336	Winged bean alphaendornavirus 1
YP_009315910.1	307	B.cinerea betaendornavirus 1
UVC46623.1	304	carrot flavi-like virus
YP_009165596.1	297	Hot pepper alphaendornavirus
YP_009553622.1	294	Cluster bean endornavirus 1
USJ75211.1	293	Snake River alfalfa virus
YP_009222598.1	280	C.melo alphaendornavirus
GDaFlV1	278	GDFlV1
CAQ16027.2	273	Avian hepatitis E
BAC75627.1	273	Swine hepatitis E virus
AHC70111.2	273	moose hepatitis E virus
YP_009212849.1	271	H.vulgare alphaendornavirus
ALK01984.1	213	Macrosiphum euphorbiae virus 1
QTJ63660.1	209	Odonatan flavi-related virus
DBA07051.1	203	Sonchus virus 1
OIaFlV1	203	OIFlV1
QBP37018.1	188	Lampyris noctiluca flavivirus 1
UFT26916.1	186	Drosophila-associated flavivirus 7
DBA07050.1	184	Coptis virus 1
BAM78286.1	182	Gentian Kobu-sho-associated virus
AHY79970.1	177	Soybean cyst nematode virus 5

## Sheet: Fig.S3
Maximum likelihood phylogenetic tree based on the polyprotein coding region of SRAV and representative members of the family Endornaviridae and Flaviviridae. The datasets were identical to the paper published in the Virology Journal 2023 (PMID: 36803436 ). The substitution model selected by ModelFinder is LG+F+R6
Accession	Polyprotein Length (aa)	Description
YP_009310051.1	6359	Ceratobasidium endornavirus D
YP_008719905.1	5747	Rhizoctonia cerealis alphaendornavirus 1
YP_009310114.1	5744	Ceratobasidium endornavirus B
YP_009552276.1	5538	Rhizoctonia solani endornavirus 1
YP_009310111.1	5407	Ceratobasidium endornavirus C
YP_003280846.1	5373	Helicobasidium mompa alphaendornavirus 1
YP_010086587.1	5262	Rhizoctonia solani endornavirus 2
YP_009351891.1	4977	Lagenaria siceraria endornavirus-Hubei
YP_009010973.1	4974	Lagenaria siceraria endornavirus-California
YP_009310113.1	4968	Ceratobasidium endornavirus A
YP_009222598.1	4939	Cucumis melo alphaendornavirus
YP_009551959.1	4932	Phaseolus vulgaris endornavirus 3
YP_009506353.1	4920	Phaseolus vulgaris alphaendornavirus 2
YP_009310116.1	4905	Ceratobasidium endornavirus G
YP_009165596.1	4884	Hot pepper alphaendornavirus
YP_009513187.1	4884	Bell pepper alphaendornavirus
YP_009553502.1	4867	Helianthus annuus alphaendornavirus
YP_009305414.1	4785	Winged bean alphaendornavirus 1
YP_009212849.1	4663	Hordeum vulgare alphaendornavirus
YP_438202.1	4627	Oryza rufipogon alphaendornavirus
YP_009513188.1	4619	Phaseolus vulgaris alphaendornavirus 1
YP_241110.1	4612	Phytophthora alphaendornavirus 1
YP_009046830.1	4580	Yerba mate alphaendornavirus
YP_438200.1	4572	Oryza sativa alphaendornavirus
YP_005086952.1	4393	Persea americana alphaendornavirus 1
YP_009552081.1	4301	Diatom colony associated dsRNA virus 15
YP_009553622.1	4207	Cluster bean endornavirus 1
YP_007003829.1	4027	Grapevine endophyte alphaendornavirus
YP_009552723.1	4020	Sclerotinia minor endornavirus 1
NP_040937.1	3988	Bovine viral diarrhea virus 1
YP_009225663.1	3952	Erysiphe cichoracearum alphaendornavirus
NP_075354.1	3898	Classical swine fever virus
YP_009026415.1	3897	Pronghorn antelope pestivirus
NP_620062.1	3895	Border disease virus
USJ75211.1	3835	Snake River alfalfa virus
UZF12966.1	3835	Snake River alfalfa virus WA
YP_009315910.1	3787	Botrytis cinerea betaendornavirus 1
YP_008169851.1	3491	Sclerotinia sclerotiorum endornavirus 1
YP_009022070.1	3459	Sclerotinia sclerotiorum betaendornavirus 1
YP_005352889.1	3444	Donggang virus
YP_009553376.1	3436	Kampung Karu virus
YP_164264.1	3434	Usutu virus
NP_059434.1	3432	Japanese encephalitis virus
YP_009552278.1	3432	Nanay virus
NP_041724.2	3430	West Nile virus
YP_009350103.1	3430	Yaounde virus
YP_529670.1	3429	Gremmeniella abietina endornavirus 1
YP_009222008.1	3429	Spondweni virus
YP_002790883.1	3426	Bagaza virus
YP_009553341.1	3425	Rocio virus
YP_001040006.1	3424	Ilheus virus
YP_009428568.1	3423	Zika virus
YP_009001464.1	3422	Tyuleniy virus
YP_002790881.1	3419	Zika virus
YP_009001771.1	3419	Kama virus
YP_009513190.1	3417	Royal Farm virus
YP_009345034.1	3416	Gadgets Gully virus
YP_009513189.1	3416	Kyasanur Forest disease virus
NP_041726.1	3411	Yellow fever virus
YP_001040007.1	3410	Kokobera virus
YP_002790882.1	3408	Kedougou virus
YP_002922020.1	3405	Wesselsbron virus
YP_009345035.1	3404	Kadam virus
YP_009115493.1	3400	Alternaria brassicicola betaendornavirus 1
YP_009222007.1	3393	Banzi virus
YP_009344968.1	3393	Uganda S virus
NP_059433.1	3392	dengue virus type 1
NP_056776.2	3391	dengue virus type 2
YP_001621843.1	3390	dengue virus type 3
NP_619758.1	3374	Modoc virus
YP_004123950.1	3217	Tuber aestivum betaendornavirus
YP_009276355.1	3148	Rosellinia necatrix endornavirus 1

## Sheet: viral_group_length
Type	Accession	Polyprotein Length (aa)	Description
alphaendornavirus	YP_008719905.1	5747	Rhizoctonia cerealis alphaendornavirus 1
alphaendornavirus	YP_003280846.1	5373	Helicobasidium mompa alphaendornavirus 1
alphaendornavirus	YP_009222598.1	4939	Cucumis melo alphaendornavirus
alphaendornavirus	YP_009506353.1	4920	Phaseolus vulgaris alphaendornavirus 2
alphaendornavirus	YP_009165596.1	4884	Hot pepper alphaendornavirus
alphaendornavirus	YP_009513187.1	4884	Bell pepper alphaendornavirus
alphaendornavirus	YP_009553502.1	4867	Helianthus annuus alphaendornavirus
alphaendornavirus	YP_009305414.1	4785	Winged bean alphaendornavirus 1
alphaendornavirus	YP_009212849.1	4663	Hordeum vulgare alphaendornavirus
alphaendornavirus	YP_438202.1	4627	Oryza rufipogon alphaendornavirus
alphaendornavirus	YP_009513188.1	4619	Phaseolus vulgaris alphaendornavirus 1
alphaendornavirus	YP_241110.1	4612	Phytophthora alphaendornavirus 1
alphaendornavirus	YP_009046830.1	4580	Yerba mate alphaendornavirus
alphaendornavirus	YP_438200.1	4572	Oryza sativa alphaendornavirus
alphaendornavirus	YP_005086952.1	4393	Persea americana alphaendornavirus 1
alphaendornavirus	YP_007003829.1	4027	Grapevine endophyte alphaendornavirus
alphaendornavirus	YP_009225663.1	3952	Erysiphe cichoracearum alphaendornavirus
betaendornavirus	YP_009552723.1	4020	Sclerotinia minor endornavirus 1
betaendornavirus	YP_009315910.1	3787	Botrytis cinerea betaendornavirus 1
betaendornavirus	YP_008169851.1	3491	Sclerotinia sclerotiorum endornavirus 1
betaendornavirus	YP_009022070.1	3461	Sclerotinia sclerotiorum betaendornavirus 1
betaendornavirus	YP_529670.1	3429	Gremmeniella abietina endornavirus 1
betaendornavirus	YP_009115493.1	3402	Alternaria brassicicola betaendornavirus 1
betaendornavirus	YP_004123950.1	3219	Tuber aestivum betaendornavirus
betaendornavirus	YP_009276355.1	3148	Rosellinia necatrix endornavirus 1
cISFs: Insect	ACV04605.2	3373	Nakiwogo virus
cISFs: Insect	AGG76014.1	3364	Palm Creek virus
cISFs: Insect	YP_899469.2	3363	Culex flavivirus
cISFs: Insect	YP_002884239.1	3359	Quang Binh virus
cISFs: Insect	CCC55433.1	3357	Culex theileri flavivirus
cISFs: Insect	YP_009041466.1	3356	Nienokoue virus
plant (documented)	DBA07051.1	7803	Sonchus virus 1
plant (documented)	DBA07050.1	7716	Coptis virus 1
plant (documented)	BAM78286.1	7391	Gentian Kobu-sho-associated virus
plant (documented)	UVC46623.1	7078	carrot flavi-like virus
insect and vertebrate	YP_164264.1	3434	Usutu virus
insect and vertebrate	NP_059434.1	3432	Japanese encephalitis virus
insect and vertebrate	NP_041724.2	3430	West Nile virus
insect and vertebrate	YP_009350103.1	3430	Yaounde virus
insect and vertebrate	YP_009222008.1	3429	Spondweni virus
insect and vertebrate	YP_009553341.1	3425	Rocio virus
insect and vertebrate	YP_001040006.1	3424	Ilheus virus
insect and vertebrate	YP_009428568.1	3423	Zika virus
insect and vertebrate	NP_041726.1	3411	Yellow fever virus
insect and vertebrate	YP_002922020.1	3405	Wesselsbron virus
insect and vertebrate	YP_009344968.1	3393	Uganda S virus
insect and vertebrate	NP_059433.1	3392	dengue virus type I
insect and vertebrate	NP_056776.2	3391	Dengue virus type 2
marine_life	QCH00711.1	3842	Southern pygmy squid flavivirus
marine_life	QCH00716.1	3767	Gammarus pulex flavivirus
marine_life	QCH00713.1	3626	Crangon crangon flavivirus
marine_life	QCH00712.1	3558	Gammarus chevreuxi flavivirus
marine_life	AVM87250.1	3419	Wenzhou shark flavivirus
plants (Distinctive clade)	USJ75211.1	3835	Snake River alfalfa virus
plants (Distinctive clade)	UZF12966.1	3835	Snake River alfalfa virus-WA1
plants (Distinctive clade)	GDaFlV1	3016	Gymnadenia densiflora flavi like virus 1
plants (Distinctive clade)	OLaFIV1	3674	Ophrys insectifera flavi like virus 1
plant feeding invertebrate	ANO46358.1	8960	Diaphorina citri flavi-like virus
plant feeding invertebrate	ALL52885.1	8037	Xinzhou spider virus 2
plant feeding invertebrate	ALK01984.1	7333	Macrosiphum euphorbiae virus 1
plant feeding invertebrate	UFT26916.1	7002	Drosophila-associated flavivirus 7
plant feeding invertebrate	ARO50047.1	6614	Apis flavivirus
plant feeding invertebrate	QNM37798.1	6443	F.occidentalis flavi-like virus 1
plant feeding invertebrate	QTJ63660.1	6315	Odonatan flavi-related virus
plant feeding invertebrate	QBP37018.1	6152	Lampyris noctiluca flavivirus 1
plant feeding invertebrate	AHY79970.1	5905	Soybean cyst nematode virus 5
plant feeding invertebrate	ALL52886.1	5901	Shuangao lacewing virus 2
Potyviridae	WPY18016.1	3222	Bean common mosaic virus
Potyviridae	AOC84052.1	3145	Coccinia mottle virus
Potyviridae	CAB43195.2	3088	Chilli veinal mottle virus
Iflaviridae	BAD06930.1	2893	Kakugo virus
Iflaviridae	AAP51418.2	2893	Varroa destructor virus 1
Iflaviridae	AAD20260.1	2858	Sacbrood virus
Togaviridae	AAA96972.1	2515	Ockelbo virus
Togaviridae	AAD14564.1	2481	Rio Negro virus
Togaviridae	ABB53380.1	2481	Ross River virus
Caliciviridae	AFH89833.1	2304	Turkey calicivirus
Caliciviridae	YP_010795723.1	2281	Sapovirus
Caliciviridae	AAL99277.1	2210	Nebraska virus
Picornaviridae	AEO13676.1	2251	Duck hepatitis A virus 3
Picornaviridae	YP_009026377.1	2680	aalivirus A1
Picornaviridae	AUW34305.1	2379	grusopivirus A1
Secoviridae	BAA76746.1	2081	Satsuma dwarf virus
Secoviridae	CAF21713.1	2250	Cherry rasp leaf virus
Secoviridae	AAW63128.1	2227	Strawberry latent ringspot virus
Hepeviridae	BAC75627.1	1707	Swine hepatitis E virus
Hepeviridae	AHC70111.2	1615	moose hepatitis E virus
Hepeviridae	CAQ16027.2	1531	Avian hepatitis E virus
